# Supplementary material for: Response selection modulates crowding: a cautionary tale for invoking top-down explanations
Source: Atten Percept Psychophys. 2019 Dec 3;82(4):1763–78. doi: 10.3758/s13414-019-01891-5 (PMC7297837; doi:10.3758/s13414-019-01891-5)
Supplement: Supplementary file 1 — (TEX 14.0 KB) [file 13414_2019_1891_MOESM1_ESM.tex]

\renewcommand{\figurename}{Supplementary Figure}
\setcounter{figure}{0} 
\section*{Supplementary Material}
\subsection*{Effects of stimulus-set overlap with non-restricted response options}
Zhang et al. (2009) proposed that explicit knowledge about possible target identities and stimulus-set membership can lead to differences in crowding. We conducted two experiments that tested this proposal by successively eliminating explicit and implicit knowledge. We found that differences in crowding based on stimulus-set membership were still observed when such knowledge was neither provided nor obtainable. Consequently, we argued that the observed differences in the extent of crowding are likely to be the direct result of the difference in stimulus-set membership, which in experiments with limited response options, influences flanker-reportability. That is, in a condition where the same stimuli are used for the target- and the flanker-set, flankers can be erroneously reported. However, when stimulus-sets are distinct, only the targets are directly reportable. Using a simple analytical model we demonstrated that such a difference in flanker-reportability can in fact explain differences in crowding when feature similarity between stimuli is high. 

Based on these findings, we proposed that the observed differences emerge at the state of response selection, where the lack of flanker-reportability might counteract the consequences of object position information loss. That is, in cases where the target is identified but not perceived at the target location, a lack of an opportunity to report the flankers may prompt the participant to report the target nevertheless, whereas when a reportable flanker is perceived in the target location, an error is more likely. 

A question that might naturally emerge from our findings and conclusions, and one that has been posed to us during the review process, is whether an effect of stimulus-set overlap would emerge if the response options were unrestricted. Here, if the effect of membership arises at the stage of response selection, since any answer is possible (say all 26 letters in the alphabet), there should be no effect of target-flanker membership overlap. There are two things to keep in mind when considering this possible experiment. On the one hand, if stimuli were randomly assigned to the target- and flanker-set on a trial-by-trial basis to control for knowledge acquisition (as in Experiment 2), then no effect of stimulus-set membership would be expected, since practically no such membership exists. That is, where the presentation of the response options in experiment 2 revealed the target-set at the end of each trial, unrestricted responses would eradicate group-membership all together. On the other hand, if stimulus assignment to target- and flanker-set was kept the same throughout the experiment (as in Experiment 1), it is likely that knowledge about the target-set is acquired throughout the experiment, which in turn will lead to the emergence of a difference in crowding based on group-membership, even if the response is unrestricted. This would not invalidate our proposal since this observed difference is driven by the knowledge of the target set and participants would restrict their responses to this set, even though they could theoretically pick any response. That is, they are (in)voluntarily restricting the set of responses despite the experiment not imposing such a restriction.

In the following we report an experiment testing whether an effect of stimulus-set overlap is also observed when the response options are not limited (note that it is still restricted to the stimulus category, e.g. letters). If the effect is the direct result of differences in stimulus-set overlap, we would expect to observe a modulation of crowding even when response options are unrestricted. However, if the effect is based on revealing the response options at the end of the trial, than we would not expect an effect in the proposed experiment. 

\subsection*{Methods}
\subsubsection*{Participants}
Twenty participants were recruited from the staff and student body of the University of Aberdeen. One participant was excluded from the analysis for showing floor effects. All participants had normal or corrected to normal vision. This study was reviewed and approved by the ethics committee of the School of Psychology at the University of Aberdeen, All participants provided informed consent prior to participation in the study. The study was registered on the Open Science Framework before the start of data collection (https://osf.io/xchya/).

\subsubsection*{Stimuli and Procedure}
The same twenty letters as in experiment 1 ans 2 served as stimuli in two conditions differing in stimulus-set overlap. All 26 letters of the alphabet served as response options. In both conditions ten letters were used as the target-set (C, D, H, K, N, O, R, S, V and Z). In the condition with overlap, these ten letters were also used for the flanker-set, whereas in the condition without overlap the remaining ten letters were used as the flanker-set (B, E, F, G, M, P, U, W, X and Y). Letters were drawn in Geneva font, subtended approximately 1.2°, and were presented in black on a white background. Stimuli were generated in MATLAB using Psychophysics toolbox extensions (Brainard, 1997; Pelli, 1997; Kleiner et al, 2007), and were displayed on a 19-inch Sony CRT-Screen with a frame rate of 100 Hz and a resolution of 1024 x 728 pixels. 

The QUEST algorithm was used to control the centre-to-centre spacing between the target and the flankers (Watson \& Pelli, 1983) for runs of 32 trials. Critical spacing is defined as the spacing at which performance is estimated to be at 82\% (QUEST parameters: SD of the Weibull fit = 3, Slope of the psychometric curve = 3.5, Finger error rate = 0.01). Critical spacing thresholds are estimated by using QUEST to re-compute a single threshold over the pooled trials for each of the conditions, respectively. 

At the beginning of the experiment, the participants were presented with 4 practice blocks (2 per condition). These were followed by 5 blocks per condition that were used to estimate the respective critical spacings. Blocks were presented in a random order. Each block consisted of 32 trials. Blocks were initiated by button press, which brought up a fixation mark on screen. Once participants had confirmed fixation by pressing the space bar, the trial sequence started. After a variable fixation interval (0.9 to 1.5 s), a target object was presented at an eccentricity of 10° visual angle, either to left or the right of the fixation mark. The target was surrounded by four flankers, one in each cardinal direction (left, right, top and bottom). Stimuli were sampled randomly without replacement, so that target and flankers were always different from each other. Stimulus presentation lasted for 150 ms. The fixation mark remained on screen for a further 200 ms after stimulus offset. At the end of the trial participants were asked to type in the target letter by pressing the respective key on a standard keyboard. To avoid frequent saccades between screen and keyboard, the typed in response was displayed on screen for confirmation. Participants were allowed to change their response. Auditory feedback was provided after the participants confirmed their response by pressing the return key, which also brought up the fixation mark again. Participants were offered a short break at the end of each block. 

\subsection*{Results}
\singlespacing
\begin{wrapfigure}{r}{0.5\textwidth}
\begin{center}
\includegraphics[width=0.5\textwidth]{Figures/E_supp.png}
\end{center}
\caption[Results of supplementary experiment]{Results of supplementary experiment: critical spacing is presented for the condition with full stimulus-set overlap (dark green) and for the condition with no overlap (light green). Error bars are within-subjects ±1 SEM$_{\text{L\&M}}$}
\label{fig:C3Esupp}
\end{wrapfigure}
\doublespacing
To test whether effects of stimulus-set membership can be observed when response options are unrestricted, we conducted a paired-samples t-test comparing critical spacing for the condition with full overlap and the condition with no overlap. Crowding was observed to be stronger when target- and flanker-set were identical, compared to when they shared no common stimuli ($t_{(18)}= 2.70; p= .015$). This result (see Supplementary Figure \ref{fig:C3Esupp}) replicates the findings of experiments 1 and 2 in showing that overlap between target and flanker-set modulates the extent of crowding. However, since participants were free to chose their response from all letters of the alphabet, and not only from the 10 target-letters, these results also show that response options do not need to be defined explicitly for an effect of group-membership to emerge as long as there is a factor that defines the members of the stimulus set (here consistency).

\singlespacing
\begin{wrapfigure}{r}{0.5\textwidth}
\begin{center}
\includegraphics[width=0.5\textwidth]{Figures/movethresh_HB.png}
\end{center}
\caption[Block-wise differences]{Threshold differences in critical spacing for blocks differing in stimulus-set overlap: Mean difference-values are plotted for each of the seven threshold-pairs of individual blocks (black dots) and for threshold-pairs estimated over a moving window of 5 blocks (green circles, centered over each of the seven blocks,  minimum of 3 samples/blocks). Threshold-differences ($T_{diff}$) were calculated between the critical-spacing thresholds for the full-overlap condition ($T_{full}$) and the no-overlap condition ($T_{no}$) per participant and threshold-pair ($T_{diff} = T_{full} - T_{no}$). Positive values indicate an influence of stimulus-set overlap. The p-values for the one-tailed t-tests (Holm-Bonferroni) are provided alongside the respective data points (moving-window data). The shaded area visualises the 95\% CI. Initially, no threshold difference is observed, but it increases steadily, reaches significance (moving window centred around pair 4) and then stabilises.}
\label{fig:C4Esupp}
\end{wrapfigure}
\doublespacing

In this follow-up experiment, in contrast to experiment 2, we were not able to control for knowledge acquisition since this would have eradicated group-membership. Therefore, after the experiment, we asked participants about any observations they made during the experiment (18 of 20, the first two were unfortunately not asked). In response to this open question, eleven participants reported that only a subset of letters was used as targets, and another three participants responded that some letters were presented more often in the target location than others. Regarding their behaviour, nine participants reported that noticing the limited target-set influenced the responses they gave, one reported to have made no strategic use, and one reported to have followed instructions (please report the central letter) instead of making use of the limited target-set. When prompted and asked to point out on a keyboard which were the target letters, participants (n = 17) correctly reported between 5 and all 10 of the target letters ($\Tilde{x} = 9$) and between 0 and 4 letters that were not part of the target-set ($\Tilde{x} = 0$). Clearly, by the end of the experiment, participants had acquired at least partial knowledge of the target-set despite the response-set being unrestricted and an absence of explicit information about the target-set and the flanker conditions. This information is likely to have guided participants' responses leading to the observed effect of stimulus-set overlap on crowding. 

\definecolor{review2}{rgb}{0.0 0.0 0.0}
\newcommand\reviewtwocolor[1]{\textcolor{review2}{#1}}

\reviewtwocolor{Since information about target-set membership can only be acquired over time, one would expect the process of knowledge acquisition to be reflected in an overlap effect that emerges instead of it being observable right away. Supplementary Figure \ref{fig:C4Esupp} illustrates the difference in critical-spacing between the full-overlap condition and the no-overlap condition as a function of task exposure. Positive values indicate an influence of stimulus-set overlap on critical spacing. Threshold differences were calculated for pairs of thresholds that were estimated over individual blocks (32 trials per threshold). All practice blocks (4) and the main experiment blocks (10) were used, leading to 7 pairs. Blocks were paired based on the order in which they appeared in. That is the first appearance of a block of the full-overlap condition was paired with the first appearance of a block of the no-overlap condition, irrespective of their actual block-number.\footnote{For example, based on block-order randomisation, the third appearance of the full- and the no-overlap condition might have occurred in blocks 5 and 6 for one participant, but in blocks 9 and 5 for another.}  From this data (black dots), it is obvious that initially, no overlap effect is observed, but that it emerges and stabilises later on. To allow for statistical analysis, threshold differences were also calculated for pairs of thresholds that were estimated over a moving window of 5 blocks (96-160 trials per threshold). One sided t-tests ($H_1$:The threshold-difference exceeds 0; $df$: 18; correction: Holm-Bonferroni) were conducted for each of the seven threshold-pairs (green circles). Results of the t-tests are presented as part of Supplementary Figure \ref{fig:C4Esupp}. This exploratory analysis confirms the initial absence of an overlap effect during practice and the main experiment (threshold estimates centred over pairs 1-3). Yet, after a steady increase a difference emerges and stabilises during the main part of the experiment (as early as pair 4). This suggests, that after an initial phase, where observers familiarise themselves with the task and where (if possible) they acquire knowledge about the target-set, this information is used to make an informed response selection.}

Taken together, the statistical analysis of this and the previous experiments suggests that participants can make use of several factors in trying to counteract the detrimental effects of crowding as long as these factors allow them to single out the target (set/response).
